# Supplementary material for: Characterization of Camphene- and Fenchol-Based Hydrophobic Eutectic Solvents and Their Application in Aldehyde Extraction
Source: Molecules. 2024 Sep 6;29(17):4232. doi: 10.3390/molecules29174232 (PMC11397249; doi:10.3390/molecules29174232)
Supplement: Supplementary file 1 [file molecules-29-04232-s001.zip]

Archive with 1 entries (1 files):
- molecules-3081153-supplementary.pdf
